# Supplementary material for: Vibrational Spectroscopic Identification of the [AlCl2]+ Cation in Ether-Containing Liquid Electrolytes
Source: Molecules. 2024 Nov 14;29(22):5377. doi: 10.3390/molecules29225377 (PMC11597026; doi:10.3390/molecules29225377)
Supplement: Supplementary file 1 [file molecules-29-05377-s001.zip]

Archive with 1 entries (1 files):
- molecules-3302068-supplementary.pdf
